# Supplementary material for: Vascular Niche Facilitates Acquired Drug Resistance to c-Met Inhibitor in Originally Sensitive Osteosarcoma Cells
Source: Cancers (Basel). 2022 Dec 15;14(24):6201. doi: 10.3390/cancers14246201 (PMC9776923; doi:10.3390/cancers14246201)
Supplement: Supplementary file 1 [file cancers-14-06201-s001.zip]

Archive with 1 entries (1 files):
- cancers-2017614-supplementary.pdf
